# Supplementary material for: MISTIC: A prediction tool to reveal disease-relevant deleterious missense variants
Source: PLoS One. 2020 Jul 31;15(7):e0236962. doi: 10.1371/journal.pone.0236962 (PMC7394404; doi:10.1371/journal.pone.0236962)
Supplement: S1 Table — (XLSX) [file pone.0236962.s006.xlsx]

## Sheet: S1_Table
Category	Name	Data Type	Range of values	Description
Minor Allele Frequencies	minor allele frequencies	FLOAT (x 8 populations)	0 – 1	minor allele frequencies for 8 populations: all exomes (global MAF), African (AFR), American (AMR), Ashkenazi Jewish (ASJ), East Asian (EAS), Finnish (FIN), None Finnish European (NFE), South Asian (SAS)
Conservation measures	PhastCons	FLOAT (x 3 clades)	0 – 1	phastCons conservation score based on three categories of multiple alignments: (i) 100 vertebrate genomes, (ii) 30 mammalians, and (iii) 17 primates. The larger the score, the more conserved the site
	PhyloP	FLOAT (x 3 clades)	-20 - 9.86	phyloP (phylogenetic p-values) conservation score based on three categories of multiple alignments: (i) 100 vertebrate genomes, (ii) 30 mammalians, and (iii) 17 primates. The larger the score. the more conserved the site
	SiPhy 29way logOdds	FLOAT	0 – 28.69	The estimated stationary distribution of A, C, G and T at the locus using SiPhy algorithm based on 29 mammalian genomes
	GERP++_RS	FLOAT	-18.47	Identify constrained elements in multiple alignments
Functional measures	CCRS	FLOAT	0 – 99	The score reflects the intolerance of constrained coding regions of protein-coding genes for protein-altering variants
	MPC	FLOAT	0 – 5	A deleteriousness prediction score for missense variants based on regional missense constraints.
	AAindex	FLOAT (X 688 features)	-205 – 205	The AAindex contains three databases for altogether 688 physicochemical and biochemical properties of amino acids.
Pathogenicity predictors	SIFT	FLOAT	0 – 1	Prediction of the impact of an amino acid substitution on the protein function
	PolyPhen 2	FLOAT	0 – 1	Prediction of the impact of an amino acid substitution on the structure and function of a protein using straightforward physical and comparative considerations
	VEST4_score	FLOAT	0 – 1	Machine learning method predicting the functional significance of missense mutations based on the probability that they are pathogenic
	Condel	FLOAT	0 – 1	Weighted average of the normalized scores of five methods (SIFT, PolyPhen2, Logre, MAPP, MutationAssessor)
	CADD PHRED	FLOAT	14611	Machine learning scoring model that integrates more than sixty annotation features into a single metric, to distinguish variants that survived naturel selection from simulated mutations
	MetaLR	FLOAT	0 – 1	Logistic Regression model combining multiple variant scoring metrics
	MetaSVM	FLOAT	-2 – 3	Support Vector Machine model combining multiple variant scoring metrics
S1 Table. List of missense features.
