# Supplementary material for: MISTIC: A prediction tool to reveal disease-relevant deleterious missense variants
Source: PLoS One. 2020 Jul 31;15(7):e0236962. doi: 10.1371/journal.pone.0236962 (PMC7394404; doi:10.1371/journal.pone.0236962)
Supplement: S2 Table — Different filters were applied in order to generate balanced positive set (high-confidence deleterious variants) and negative set (benign variants). a–Selection of variants with a "Pathogenic" information in the clinical significance (CLNSIG) INFO tag in ClinVar VCF file. b–Selection of at least two-stars high-confidence variants with either 'criteria_provided', '_multiple_submitters', 'reviewed_by_expert_panel', 'practice_guideline' or 'no_conflicts' information in the clinical review status (CLNREVSTAT) INFO tag in ClinVar VCF file. c–Selection of high-confidence missense variants with a Disease-Mutation (DM) STATUS INFO tag in HGMD Pro VCF file. d–Selection of missense variants with a depth coverage > 30X and absent from ClinVar and HGMD Pro databases. e–Filtering of variants that overlap any of the training set variants of SIFT, PolyPhen-2, Condel, VEST4, CADD, MetaLR/MetaSVM. (XLSX) [file pone.0236962.s007.xlsx]

## Sheet: S2_Table
Filters	VarData set
	Positive set - Pathogenic variations		Negative set - Benign variations
	ClinVar Sept. 2018	HGMD Pro 2018.1	gnomAD v2.1
Single-nucleotide variants	358413	150267	14608711
Missense variants	170223	102176	5785407
Variant status	38,565 a	76,523 c	5,665,329 d
High confidence	15,219 b
Circularity error e	6827	9729	5599566
S2 Table. Generation of VarData set for the training and testing of MISTIC.
Different filters were applied in order to generate a balanced set of positive high-confidence deleterious variants and negative benign variants.
a – Selection of variants with a "Pathogenic" information in the clinical significance (CLNSIG) INFO tag in ClinVar VCF file.
b – Selection of at least two-stars high-confidence variants with either 'criteria_provided', '_multiple_submitters', 'reviewed_by_expert_panel', 'practice_guideline' or 'no_conflicts' information in the clinical review status (CLNREVSTAT) INFO tag in ClinVar VCF file.
c – Selection of high-confidence missense variants with a Disease-Mutation (DM) STATUS INFO tag in HGMD Pro VCF file.
d – Selection of missense variants with a depth coverage > 30X and absent from ClinVar and HGMD Pro databases.
e – Filtering of variants that overlap any of the training set variants of SIFT, PolyPhen-2, Condel, VEST4, CADD, MetaLR/MetaSVM.
