# Supplementary material for: MISTIC: A prediction tool to reveal disease-relevant deleterious missense variants
Source: PLoS One. 2020 Jul 31;15(7):e0236962. doi: 10.1371/journal.pone.0236962 (PMC7394404; doi:10.1371/journal.pone.0236962)
Supplement: S3 Table — N/A: Not Applicable. *: Mean value per exome. (XLSX) [file pone.0236962.s008.xlsx]

## Sheet: S3_Table
Filter		Deleterious variants		Benign variants				Exomes
		Del_EvalSet		Benign_EvalSet	PopSpe_EvalSet			Exome_EvalSet
		ClinVarNew	DoCM		UK10K	SweGen	WesternAsia	1KG set (1092 simulated disease exomes) *	MyoCapture set (10 real disease exomes) *
Missense variants		437	226	5588376	295218	178544	162963	10567	11264
Circularity error		388	126	5455274	251710	141380	151265	6363	6812
Allele frequency	Rare (MAF<1%)	N/A	N/A	5210501	239264	126953	90632	420	1566
	Population specific	N/A	N/A	N/A	34973	25635	14594	N/A	N/A
Final count		287	126	4974224	34973	25635	14594	420	1566
S3 Table. Generation of evaluation sets for the benchmark of prediction tools.
N/A: Not Applicable.
*: Mean value per exome.
