# Supplementary material for: MISTIC: A prediction tool to reveal disease-relevant deleterious missense variants
Source: PLoS One. 2020 Jul 31;15(7):e0236962. doi: 10.1371/journal.pone.0236962 (PMC7394404; doi:10.1371/journal.pone.0236962)
Supplement: S4 Table — *—There was no recommended threshold for Eigen. Hence, by default the threshold of Eigen was set to 0. N/A: Not Applicable. (XLSX) [file pone.0236962.s009.xlsx]

## Sheet: S4_Table
Name	Author's recommanded threshold
MISTIC	0.5
REVEL	0.5
M-CAP	0.025
ClinPred	0.5
FATHMM-XF	0.5
PrimateAI	0.803
Eigen	N/A*
S4 Table. List of recommended thresholds used for the prediction tools.
N/A: Not Available.
* - There was no recommended threshold for Eigen. Hence, by default the threshold of Eigen was set to 0.
