# Supplementary material for: MISTIC: A prediction tool to reveal disease-relevant deleterious missense variants
Source: PLoS One. 2020 Jul 31;15(7):e0236962. doi: 10.1371/journal.pone.0236962 (PMC7394404; doi:10.1371/journal.pone.0236962)
Supplement: S5 Table — (XLSX) [file pone.0236962.s010.xlsx]

## Sheet: S5_Table
Metric	Definition	Equation
Sensitivity	Measures the proportion of actual positives that are correctly identified.
Specificity	Measures the proportion of actual negatives that are correctly identified.
Precision/Positive Predictive Value	Fraction of relevant instances among the retrieved instances. Corresponds to the probability that a (randomly selected) instance is relevant.
False Positive Rate	Rate of false positive.
Accuracy	Fraction of correct predictions.
Error	Error rate. Directly linked to accuracy.	Error = 1 - Accuracy
AUC Score (ROC)	Area Under the Receiver Operating Characteristic Curve (ROC AUC) from prediction scores. The ROC AUC is equal to the probability that a classifier will rank a randomly chosen positive instance higher than a randomly chosen negative one (assuming 'positive' ranks higher than 'negative').
Average Precision Score	Average precision (AP) from prediction scores. AP summarizes a precision-recall curve as the weighted mean of precisions achieved at each threshold.
F1 Score	F1 score, also known as balanced F-score or F-measure. The F1 score can be interpreted as a weighted average of the precision and recall, where an F1 score reaches its best value at 1 and worst score at 0.
Matthews Correlation Coefficient	Measure of the quality of binary (two-class) classifications. It considers true and false positives and negatives and is generally regarded as a balanced measure which can be used even if the classes are of very different sizes.
Log Loss	Logarithmic loss (related to cross-entropy) measures the performance of a classification model where the prediction input is a probability value between 0 and 1. A perfect model would have a log loss of 0. Log Loss takes into account the uncertainty of your prediction based on how much it varies from the actual label. This gives us a more nuanced view into the performance of our model.
Diagnostic odds ratio (DOR)	Measures the effectiveness of a binary classification. The diagnostic odds ratio ranges from zero to infinity.
S5 Table. List of metrics used to compare the performance of the prediction tools.
