# Supplementary material for: MISTIC: A prediction tool to reveal disease-relevant deleterious missense variants
Source: PLoS One. 2020 Jul 31;15(7):e0236962. doi: 10.1371/journal.pone.0236962 (PMC7394404; doi:10.1371/journal.pone.0236962)
Supplement: S6 Table — The features for the Random Forest and the Logistic Regression models, integrated in the MISTIC Soft Voting system, were selected after applying a Recursive Feature Elimination method. (XLSX) [file pone.0236962.s011.xlsx]

## Sheet: S6_Table
Classifier	Logistic Regression Feature Rank	Random Forest Feature Rank	Features selected in MISTIC Model
29way_logOdds	1	1	1
ALTS910101	1	633	1
ANDN920101	600	169	0
ARGP820101	218	396	0
ARGP820102	246	259	0
ARGP820103	455	332	0
AURR980101	375	191	0
AURR980102	266	156	0
AURR980103	236	225	0
AURR980104	224	233	0
AURR980105	200	293	0
AURR980106	216	322	0
AURR980107	504	345	0
AURR980108	514	416	0
AURR980109	190	187	0
AURR980110	179	216	0
AURR980111	191	346	0
AURR980112	409	560	0
AURR980113	208	494	0
AURR980114	325	607	0
AURR980115	406	401	0
AURR980116	382	139	0
AURR980117	338	314	0
AURR980118	324	154	0
AURR980119	280	75	0
AURR980120	510	129	0
AZAE970101	1	603	1
AZAE970102	1	600	1
BAEK050101	376	166	0
BASU010101	47	308	0
BASU050101	492	608	0
BASU050102	520	500	0
BASU050103	450	528	0
BEGF750101	570	657	0
BEGF750102	444	623	0
BEGF750103	253	618	0
BENS940101	84	232	0
BENS940102	1	263	1
BENS940103	1	347	1
BENS940104	1	388	1
BETM990101	82	463	0
BHAR880101	581	23	0
BIGC670101	52	297	0
BIOV880101	45	641	0
BIOV880102	49	226	0
BLAJ010101	42	462	0
BLAM930101	396	634	0
BLAS910101	336	555	0
BONM030101	7	480	0
BONM030102	1	581	1
BONM030103	24	591	0
BONM030104	1	638	1
BONM030105	40	536	0
BONM030106	202	444	0
BROC820101	67	35	0
BROC820102	9	459	0
BRYS930101	1	152	1
BULH740101	556	385	0
BULH740102	495	458	0
BUNA790101	125	176	0
BUNA790102	374	15	0
BUNA790103	287	454	0
BURA740101	578	279	0
BURA740102	373	170	0
CADD_phred	1	1	1
CASG920101	465	502	0
CCRS_score	1	1	1
CEDJ970101	352	371	0
CEDJ970102	187	262	0
CEDJ970103	163	237	0
CEDJ970104	417	383	0
CEDJ970105	107	59	0
CHAM810101	342	637	0
CHAM820101	604	539	0
CHAM820102	183	299	0
CHAM830101	268	649	0
CHAM830102	483	27	0
CHAM830103	211	686	0
CHAM830104	145	689	0
CHAM830105	219	688	0
CHAM830106	242	680	0
CHAM830107	205	695	0
CHAM830108	347	690	0
CHOC750101	106	612	0
CHOC760101	35	551	0
CHOC760102	86	317	0
CHOC760103	440	535	0
CHOC760104	441	546	0
CHOP780101	250	466	0
CHOP780201	243	578	0
CHOP780202	420	484	0
CHOP780203	571	606	0
CHOP780204	271	126	0
CHOP780205	215	348	0
CHOP780206	223	99	0
CHOP780207	177	269	0
CHOP780208	552	228	0
CHOP780209	428	474	0
CHOP780210	285	538	0
CHOP780211	259	370	0
CHOP780212	405	210	0
CHOP780213	402	517	0
CHOP780214	404	95	0
CHOP780215	499	101	0
CHOP780216	549	575	0
CIDH920101	364	548	0
CIDH920102	295	568	0
CIDH920103	170	391	0
CIDH920104	240	558	0
CIDH920105	233	515	0
COHE430101	605	483	0
CORJ870101	149	66	0
CORJ870102	194	424	0
CORJ870103	131	330	0
CORJ870104	354	556	0
CORJ870105	508	496	0
CORJ870106	89	337	0
CORJ870107	138	415	0
CORJ870108	105	523	0
COSI940101	478	114	0
COWR900101	207	472	0
CRAJ730101	339	223	0
CRAJ730102	372	282	0
CRAJ730103	237	336	0
CROG050101	1	653	1
CSEM940101	1	356	1
Condel	1	1	1
DAWD720101	506	642	0
DAYM780101	497	247	0
DAYM780201	90	78	0
DAYM780301	1	626	1
DAYM780302	1	470	1
DESM900101	212	83	0
DESM900102	554	211	0
DIGM050101	572	3	0
DOSZ010101	31	185	0
DOSZ010102	1	160	1
DOSZ010103	167	86	0
DOSZ010104	43	219	0
EISD840101	317	368	0
EISD860101	323	147	0
EISD860102	126	100	0
EISD860103	562	567	0
ENGD860101	175	440	0
FASG760101	523	605	0
FASG760102	46	148	0
FASG760103	37	22	0
FASG760104	434	45	0
FASG760105	597	295	0
FASG890101	146	518	0
FAUJ830101	261	298	0
FAUJ880101	438	441	0
FAUJ880102	353	468	0
FAUJ880103	525	613	0
FAUJ880104	502	582	0
FAUJ880105	524	691	0
FAUJ880106	442	198	0
FAUJ880107	92	82	0
FAUJ880108	583	429	0
FAUJ880109	399	673	0
FAUJ880110	239	687	0
FAUJ880111	593	696	0
FAUJ880112	451	697	0
FAUJ880113	585	108	0
FEND850101	1	684	1
FINA770101	300	635	0
FINA910101	182	660	0
FINA910102	114	681	0
FINA910103	344	639	0
FINA910104	579	679	0
FITW660101	1	699	1
FODM020101	201	276	0
FUKS010101	140	48	0
FUKS010102	232	254	0
FUKS010103	99	321	0
FUKS010104	490	131	0
FUKS010105	294	2	0
FUKS010106	206	107	0
FUKS010107	337	118	0
FUKS010108	93	338	0
FUKS010109	377	12	0
FUKS010110	371	146	0
FUKS010111	133	177	0
FUKS010112	165	358	0
GARJ730101	168	115	0
GEIM800101	531	369	0
GEIM800102	529	572	0
GEIM800103	419	65	0
GEIM800104	567	199	0
GEIM800105	606	171	0
GEIM800106	391	505	0
GEIM800107	561	519	0
GEIM800108	351	513	0
GEIM800109	542	428	0
GEIM800110	408	315	0
GEIM800111	584	646	0
GEOD900101	1	614	1
GEOR030101	447	224	0
GEOR030102	545	174	0
GEOR030103	314	51	0
GEOR030104	594	188	0
GEOR030105	304	18	0
GEOR030106	369	172	0
GEOR030107	358	28	0
GEOR030108	603	490	0
GEOR030109	412	479	0
GERP++_RS	1	1	1
GIAG010101	263	182	0
GOLD730101	249	399	0
GOLD730102	55	629	0
GONG920101	1	280	1
GRAR740101	286	622	0
GRAR740102	277	508	0
GRAR740103	36	599	0
GRAR740104	23	44	0
GUOD860101	425	362	0
GUYH850101	254	190	0
GUYH850102	345	477	0
GUYH850104	265	516	0
GUYH850105	297	294	0
Grantham	413	69	0
HARY940101	50	285	0
HENS920101	1	671	1
HENS920102	1	624	1
HENS920103	17	485	0
HENS920104	1	615	1
HOPA770101	458	393	0
HOPT810101	166	585	0
HUTJ700101	143	1	1
HUTJ700102	331	242	0
HUTJ700103	103	16	0
ISOY800101	270	554	0
ISOY800102	431	218	0
ISOY800103	238	620	0
ISOY800104	248	364	0
ISOY800105	148	318	0
ISOY800106	356	98	0
ISOY800107	474	64	0
ISOY800108	159	189	0
JACR890101	231	81	0
JANJ780101	64	326	0
JANJ780102	69	378	0
JANJ780103	53	448	0
JANJ790101	320	449	0
JANJ790102	262	651	0
JOHM930101	1	267	1
JOND750101	193	584	0
JOND750102	279	320	0
JOND920101	539	375	0
JOND920102	20	70	0
JOND920103	1	667	1
JOND940101	1	647	1
JUKT750101	395	476	0
JUNJ780101	535	205	0
JURD980101	411	365	0
KANM000101	1	193	1
KANM800101	433	550	0
KANM800102	507	366	0
KANM800103	544	467	0
KANM800104	410	475	0
KAPO950101	1	68	1
KARP850101	427	240	0
KARP850102	387	88	0
KARP850103	426	102	0
KARS160101	322	665	0
KARS160102	472	655	0
KARS160103	290	669	0
KARS160104	185	668	0
KARS160105	197	487	0
KARS160106	361	682	0
KARS160107	418	661	0
KARS160108	360	630	0
KARS160109	4	339	0
KARS160110	71	270	0
KARS160111	348	350	0
KARS160112	482	87	0
KARS160113	214	650	0
KARS160114	60	465	0
KARS160115	118	616	0
KARS160116	16	595	0
KARS160117	278	543	0
KARS160118	109	197	0
KARS160119	156	30	0
KARS160120	112	645	0
KARS160121	128	542	0
KARS160122	500	419	0
KESO980101	33	241	0
KESO980102	1	291	1
KHAG800101	51	29	0
KIDA850101	401	266	0
KIMC930101	595	574	0
KLEP840101	329	693	0
KOEP990101	299	268	0
KOEP990102	155	179	0
KOLA920101	102	683	0
KOLA930101	18	596	0
KOSJ950101	1	220	1
KOSJ950102	26	405	0
KOSJ950103	25	222	0
KOSJ950104	1	106	1
KOSJ950105	1	221	1
KOSJ950106	1	192	1
KOSJ950107	150	252	0
KOSJ950108	1	445	1
KOSJ950109	1	55	1
KOSJ950110	1	109	1
KOSJ950111	1	161	1
KOSJ950112	1	130	1
KOSJ950113	1	41	1
KOSJ950114	1	19	1
KOSJ950115	1	94	1
KRIW710101	153	175	0
KRIW790101	151	8	0
KRIW790102	459	231	0
KRIW790103	81	553	0
KUHL950101	516	456	0
KUMS000101	269	36	0
KUMS000102	437	319	0
KUMS000103	62	343	0
KUMS000104	436	278	0
KYTJ820101	147	471	0
LAWE840101	309	168	0
LEVJ860101	115	694	0
LEVM760101	180	413	0
LEVM760102	334	497	0
LEVM760103	367	452	0
LEVM760104	355	503	0
LEVM760105	363	473	0
LEVM760106	315	658	0
LEVM760107	486	632	0
LEVM780101	596	412	0
LEVM780102	489	431	0
LEVM780103	503	648	0
LEVM780104	505	486	0
LEVM780105	522	274	0
LEVM780106	381	636	0
LEWP710101	308	394	0
LIFS790101	528	628	0
LIFS790102	189	389	0
LIFS790103	534	351	0
LINK010101	1	60	1
LIWA970101	14	420	0
LUTR910101	1	604	1
LUTR910102	1	407	1
LUTR910103	21	361	0
LUTR910104	1	593	1
LUTR910105	44	143	0
LUTR910106	1	212	1
LUTR910107	1	423	1
LUTR910108	2	631	0
LUTR910109	5	360	0
MANP780101	174	525	0
MAXF760101	487	601	0
MAXF760102	389	390	0
MAXF760103	161	47	0
MAXF760104	108	289	0
MAXF760105	157	367	0
MAXF760106	362	162	0
MCLA710101	38	670	0
MCLA720101	1	692	1
MCMT640101	104	301	0
MEEJ800101	10	277	0
MEEJ800102	63	439	0
MEEJ810101	429	573	0
MEEJ810102	152	244	0
MEHP950102	28	196	0
MEIH800101	559	611	0
MEIH800102	430	533	0
MEIH800103	477	493	0
MICC010101	252	49	0
MIRL960101	1	386	1
MITS020101	415	663	0
MIYS850101	533	610	0
MIYS850102	1	334	1
MIYS850103	1	307	1
MIYS930101	1	511	1
MIYS960101	1	537	1
MIYS960102	1	443	1
MIYS960103	272	40	0
MIYS990101	241	498	0
MIYS990102	398	570	0
MIYS990103	462	588	0
MIYS990104	521	563	0
MIYS990105	601	504	0
MIYS990106	13	453	0
MIYS990107	1	418	1
MIYT790101	1	89	1
MOHR870101	1	685	1
MONM990101	255	644	0
MONM990201	257	625	0
MOOG990101	1	374	1
MPC_score	1	1	1
MUET010101	1	579	1
MUET020101	1	652	1
MUET020102	1	674	1
MUNV940101	498	521	0
MUNV940102	424	552	0
MUNV940103	536	284	0
MUNV940104	328	300	0
MUNV940105	453	110	0
MetaLR_score	1	1	1
MetaSVM_score	1	1	1
NADH010101	39	202	0
NADH010102	48	123	0
NADH010103	61	303	0
NADH010104	91	111	0
NADH010105	59	363	0
NADH010106	461	145	0
NADH010107	77	54	0
NAGK730101	479	377	0
NAGK730102	267	264	0
NAGK730103	422	408	0
NAKH900101	307	158	0
NAKH900102	258	77	0
NAKH900103	54	238	0
NAKH900104	319	31	0
NAKH900105	56	341	0
NAKH900106	111	200	0
NAKH900107	74	329	0
NAKH900108	129	250	0
NAKH900109	124	61	0
NAKH900110	553	281	0
NAKH900111	57	414	0
NAKH900112	58	549	0
NAKH900113	576	248	0
NAKH920101	551	32	0
NAKH920102	123	76	0
NAKH920103	113	57	0
NAKH920104	80	201	0
NAKH920105	73	438	0
NAKH920106	335	144	0
NAKH920107	97	230	0
NAKH920108	85	586	0
NAOD960101	1	666	1
NGPC000101	1	559	1
NIEK910101	1	92	1
NIEK910102	1	141	1
NISK800101	228	246	0
NISK860101	225	409	0
NOZY710101	452	676	0
OGAK980101	1	186	1
OLSK800101	326	376	0
ONEK900101	494	491	0
ONEK900102	407	310	0
OOBM770101	566	251	0
OOBM770102	445	349	0
OOBM770103	530	565	0
OOBM770104	132	522	0
OOBM770105	134	357	0
OOBM850101	154	165	0
OOBM850102	350	63	0
OOBM850103	305	71	0
OOBM850104	11	103	0
OOBM850105	79	380	0
OVEJ920101	1	659	1
OVEJ920102	256	122	0
OVEJ920103	34	296	0
OVEJ920104	1	67	1
OVEJ920105	1	73	1
PALJ810101	473	450	0
PALJ810102	288	592	0
PALJ810103	526	531	0
PALJ810104	511	382	0
PALJ810105	587	627	0
PALJ810106	480	561	0
PALJ810107	527	153	0
PALJ810108	501	489	0
PALJ810109	558	80	0
PALJ810110	303	432	0
PALJ810111	400	164	0
PALJ810112	580	381	0
PALJ810113	467	245	0
PALJ810114	192	119	0
PALJ810115	260	426	0
PALJ810116	292	355	0
PARJ860101	121	571	0
PARS000101	457	379	0
PARS000102	421	273	0
PLIV810101	456	481	0
PONJ960101	66	384	0
PONP800101	164	392	0
PONP800102	144	204	0
PONP800103	296	258	0
PONP800104	513	116	0
PONP800105	359	207	0
PONP800106	330	39	0
PONP800107	423	446	0
PONP800108	540	323	0
PONP930101	210	372	0
PRAM820101	538	85	0
PRAM820102	491	395	0
PRAM820103	385	14	0
PRAM900101	101	344	0
PRAM900102	560	427	0
PRAM900103	509	478	0
PRAM900104	383	589	0
PRLA000101	27	353	0
PRLA000102	1	157	1
PTIO830101	518	675	0
PTIO830102	484	547	0
PUNT030101	512	469	0
PUNT030102	368	309	0
PolyPhenVal	8	1	1
QIAN880101	589	275	0
QIAN880102	306	53	0
QIAN880103	575	577	0
QIAN880104	481	306	0
QIAN880105	543	311	0
QIAN880106	227	373	0
QIAN880107	209	265	0
QIAN880108	517	354	0
QIAN880109	493	514	0
QIAN880110	468	305	0
QIAN880111	333	402	0
QIAN880112	273	492	0
QIAN880113	291	422	0
QIAN880114	222	327	0
QIAN880115	316	209	0
QIAN880116	602	124	0
QIAN880117	234	302	0
QIAN880118	366	249	0
QIAN880119	313	213	0
QIAN880120	244	509	0
QIAN880121	591	288	0
QIAN880122	454	136	0
QIAN880123	230	128	0
QIAN880124	574	287	0
QIAN880125	443	234	0
QIAN880126	519	50	0
QIAN880127	264	272	0
QIAN880128	548	181	0
QIAN880129	397	229	0
QIAN880130	274	236	0
QIAN880131	276	434	0
QIAN880132	196	227	0
QIAN880133	162	587	0
QIAN880134	388	524	0
QIAN880135	390	564	0
QIAN880136	198	286	0
QIAN880137	537	215	0
QIAN880138	245	159	0
QIAN880139	343	243	0
QUIB020101	1	134	1
QU_C930101	1	72	1
QU_C930102	1	325	1
QU_C930103	1	654	1
RACS770101	564	602	0
RACS770102	435	499	0
RACS770103	466	42	0
RACS820101	488	203	0
RACS820102	229	43	0
RACS820103	281	138	0
RACS820104	464	96	0
RACS820105	460	155	0
RACS820106	119	253	0
RACS820107	176	104	0
RACS820108	592	583	0
RACS820109	284	672	0
RACS820110	469	206	0
RACS820111	204	46	0
RACS820112	247	37	0
RACS820113	357	135	0
RACS820114	76	530	0
RADA880101	378	520	0
RADA880102	171	178	0
RADA880103	178	271	0
RADA880104	365	304	0
RADA880105	476	125	0
RADA880106	65	398	0
RADA880107	582	342	0
RADA880108	386	597	0
RICJ880101	384	557	0
RICJ880102	449	435	0
RICJ880103	120	464	0
RICJ880104	172	545	0
RICJ880105	235	406	0
RICJ880106	217	526	0
RICJ880107	213	580	0
RICJ880108	541	403	0
RICJ880109	275	621	0
RICJ880110	346	421	0
RICJ880111	370	532	0
RICJ880112	298	590	0
RICJ880113	188	529	0
RICJ880114	341	397	0
RICJ880115	310	430	0
RICJ880116	568	598	0
RICJ880117	142	333	0
RIER950101	221	433	0
RISJ880101	1	352	1
ROBB760101	70	527	0
ROBB760102	532	283	0
ROBB760103	439	569	0
ROBB760104	88	163	0
ROBB760105	94	461	0
ROBB760106	403	544	0
ROBB760107	6	256	0
ROBB760108	78	411	0
ROBB760109	116	417	0
ROBB760110	577	442	0
ROBB760111	75	38	0
ROBB760112	72	594	0
ROBB760113	83	501	0
ROBB790101	380	437	0
ROSG850101	12	400	0
ROSG850102	563	664	0
ROSM880101	199	460	0
ROSM880102	173	482	0
ROSM880103	546	507	0
RUSR970101	1	576	1
RUSR970102	1	662	1
RUSR970103	22	640	0
SIFTval	1	1	1
SIMK990101	19	195	0
SIMK990102	30	120	0
SIMK990103	1	140	1
SIMK990104	1	117	1
SIMK990105	251	235	0
SIMZ760101	416	324	0
SKOJ000101	1	562	1
SKOJ000102	160	506	0
SKOJ970101	1	566	1
SNEP660101	448	62	0
SNEP660102	394	208	0
SNEP660103	573	112	0
SNEP660104	565	97	0
SUEM840101	289	451	0
SUEM840102	141	425	0
SUYM030101	392	52	0
SWER830101	195	495	0
TAKK010101	301	261	0
TANS760101	1	447	1
TANS760102	41	137	0
TANS770101	393	656	0
TANS770102	137	24	0
TANS770103	485	183	0
TANS770104	184	534	0
TANS770105	158	142	0
TANS770106	515	79	0
TANS770107	110	90	0
TANS770108	135	84	0
TANS770109	312	312	0
TANS770110	293	214	0
THOP960101	1	217	1
TOBD000101	3	180	0
TOBD000102	1	56	1
TSAJ990101	136	404	0
TSAJ990102	130	617	0
TUDE900101	29	609	0
VASM830101	496	127	0
VASM830102	414	17	0
VASM830103	283	113	0
VELV850101	470	457	0
VENM980101	1	133	1
VENT840101	432	698	0
VEST4_score	1	1	1
VHEG790101	32	105	0
VINM940101	599	292	0
VINM940102	475	510	0
VINM940103	590	151	0
VINM940104	550	255	0
VOGG950101	1	359	1
WARP780101	127	260	0
WEBA780101	588	335	0
WEIL970101	1	677	1
WEIL970102	1	678	1
WERD780101	586	619	0
WERD780102	332	194	0
WERD780103	557	167	0
WERD780104	547	184	0
WILM950101	122	132	0
WILM950102	87	20	0
WILM950103	139	5	0
WILM950104	96	34	0
WIMW960101	203	316	0
WOEC730101	340	436	0
WOLR790101	598	257	0
WOLR810101	471	455	0
WOLS870101	555	290	0
WOLS870102	379	387	0
WOLS870103	463	9	0
YUTK870101	68	58	0
YUTK870102	95	4	0
YUTK870103	98	93	0
YUTK870104	100	149	0
ZASB820101	446	331	0
ZHAC000101	15	313	0
ZHAC000102	1	173	1
ZHAC000103	220	239	0
ZHAC000104	117	328	0
ZHAC000105	1	121	1
ZHAC000106	1	340	1
ZHOH040101	569	512	0
ZHOH040102	186	541	0
ZHOH040103	321	643	0
ZIMJ680101	169	150	0
ZIMJ680102	302	540	0
ZIMJ680103	349	488	0
ZIMJ680104	181	33	0
ZIMJ680105	226	410	0
exomes_AF	1	1	1
exomes_AFR_AF	1	26	1
exomes_AMR_AF	1	13	1
exomes_ASJ_AF	311	91	0
exomes_EAS_AF	1	21	1
exomes_FIN_AF	282	74	0
exomes_NFE_AF	327	1	1
exomes_SAS_AF	1	10	1
phastCons100way_vertebrate	1	25	1
phastCons17way_primate	1	1	1
phastCons30way_mammalian	1	7	1
phyloP100way_vertebrate	318	1	1
phyloP17way_primate	1	11	1
phyloP30way_mammalian	1	6	1
S6 Table. Selection of features for MISTIC models.
The features for the Random Forest and the Logistic Regression models, integrated in the MISTIC Soft Voting system, were selected after applying a Recursive Feature Elimination method.
