# Supplementary material for: MISTIC: A prediction tool to reveal disease-relevant deleterious missense variants
Source: PLoS One. 2020 Jul 31;15(7):e0236962. doi: 10.1371/journal.pone.0236962 (PMC7394404; doi:10.1371/journal.pone.0236962)
Supplement: S7 Table — These values were obtained after 20 iterations and 5 cross-validations. (XLSX) [file pone.0236962.s012.xlsx]

## Sheet: S7_Table
Classifier	Parameters	MISTIC Voting system
Logistic Regression	C	1
	class_weight	None
	dual	False
	fit_intercept	True
	intercept_scaling	1
	max_iter	6000
	multi_class	'warn'
	penalty	'l2'
	random_state	None
	solver	'saga'
	tol	0.0001
	warm_start	False
Random Forest	bootstrap	True
	class_weight	None
	criterion	'entropy'
	max_depth	None
	max_features	'auto'
	max_leaf_nodes	None
	min_impurity_decrease	0
	min_impurity_split	None
	min_samples_leaf	1
	min_samples_split	3
	min_weight_fraction_leaf	0
	n_estimators	200
	oob_score	False
	random_state	None
	warm_start	False
S7 Table. List of grid-searched optimized hyper-parameters for the Soft Voting systems of MISTIC.
These values were obtained after 20 iterations and 5 cross-validations.
