# Supplementary material for: MISTIC: A prediction tool to reveal disease-relevant deleterious missense variants
Source: PLoS One. 2020 Jul 31;15(7):e0236962. doi: 10.1371/journal.pone.0236962 (PMC7394404; doi:10.1371/journal.pone.0236962)
Supplement: S8 Table — The cells highlighted in green correspond to the most important features for each algorithm. (XLSX) [file pone.0236962.s013.xlsx]

## Sheet: S8_Table
Feature	RandomForest	LogisticRegression
	Weight	Weight	Normalized weight
global_AF	0.197309	0.0307145	0.00167839
MetaSVM_score	0.0943548	0.914753	0.0499867
MetaLR_score	0.0693455	1.57941	0.086307
VEST4_score	0.0583556	2.95749	0.161612
Condel	0.0539042	-0.305581	0.0166985
exomes_NFE_AF	0.0352888	0.0145969	0.000797646
MPC_score	0.0338186	0.554477	0.0302994
CADD_phred	0.0320981	0.00450788	0.000246333
CCRS_score	0.0307473	0.0139528	0.000762453
SIFTval	0.0235182	-0.194768	0.0106431
phyloP100way_vertebrate	0.0218424	-0.0311578	0.00170262
29way_logOdds	0.0203334	-0.0108875	0.000594948
PolyPhenVal	0.0175658	-0.710112	0.0388041
GERP++_RS	0.0167484	0.000778541	4.25434e-05
phastCons17way_primate	0.0143397	0.103435	0.00565222
phastCons30way_mammalian	0.0118856	-0.269948	0.0147513
phyloP30way_mammalian	0.0118365	-0.0588758	0.00321727
exomes_SAS_AF	0.0117609	0.0303453	0.00165822
phastCons100way_vertebrate	0.0111577	-0.216223	0.0118155
phyloP17way_primate	0.0106741	0.0740682	0.00404746
exomes_AMR_AF	0.0105019	0.030512	0.00166733
exomes_EAS_AF	0.00810072	0.102456	0.00559871
exomes_AFR_AF	0.00729903	0.0953284	0.00520922
HUTJ700101	0.00502917	0.00230238	0.000125813
KOSJ950114	0.00403725	-0.0394048	0.00215328
LINK010101	0.00390161	0.00918323	0.000501818
OVEJ920104	0.00368925	0.0413028	0.00225699
KOSJ950109	0.00365048	-0.205373	0.0112226
KOSJ950112	0.0035993	0.0193138	0.0010554
ZHAC000102	0.00350172	0.147579	0.00806444
OVEJ920105	0.00339292	-0.155705	0.00850853
KOSJ950110	0.0033482	-0.013342	0.000729073
KOSJ950113	0.00332828	-0.102678	0.00561084
KOSJ950106	0.00327809	0.031091	0.00169897
KOSJ950105	0.00326055	0.133562	0.0072985
ZHAC000105	0.00324442	0.23186	0.01267
KOSJ950115	0.00322045	0.0540213	0.002952
KOSJ950101	0.0031524	0.0569882	0.00311412
KOSJ950108	0.00313581	0.0189321	0.00103454
KOSJ950111	0.00304526	0.0866007	0.0047323
KOSJ950104	0.00298054	0.0403826	0.00220671
DOSZ010102	0.00292372	0.0242074	0.00132282
QU_C930101	0.00271317	0.0761875	0.00416327
TOBD000102	0.0026258	-0.0902365	0.00493098
MOOG990101	0.00259595	-0.122157	0.00667529
KESO980102	0.00259302	-0.0243809	0.0013323
BRYS930101	0.00257158	-0.0889708	0.00486181
SIMK990104	0.00254422	0.0310643	0.00169751
NIEK910102	0.00245145	-0.0716739	0.00391662
MIYT790101	0.00243372	-0.100577	0.00549606
NIEK910101	0.0024195	-0.0821737	0.00449038
VENM980101	0.00234508	-0.0243452	0.00133034
JOHM930101	0.0023373	0.155002	0.00847009
MIYS930101	0.00232703	-0.589972	0.032239
SIMK990103	0.00230797	-0.198111	0.0108258
BENS940104	0.00230237	-0.0806322	0.00440615
QU_C930102	0.00230047	0.166625	0.00910524
THOP960101	0.00228633	-0.0708339	0.00387072
LUTR910106	0.00226969	-0.00448807	0.000245251
OGAK980101	0.0022608	-0.0998551	0.00545659
KANM000101	0.00225622	0.0458334	0.00250457
BONM030104	0.00221788	0.025384	0.00138711
QUIB020101	0.00221169	0.132175	0.00722273
TANS760101	0.00220713	0.0680109	0.00371646
RISJ880101	0.00220247	-0.211779	0.0115727
MIYS960101	0.00219227	0.351768	0.0192224
ZHAC000106	0.00218566	0.0325517	0.00177879
MIRL960101	0.00218207	-0.0757816	0.00414109
KAPO950101	0.00218106	-0.0399069	0.00218071
PRLA000102	0.0021741	0.024789	0.0013546
CSEM940101	0.00214994	-0.228605	0.0124921
MIYS850102	0.00211309	-0.367823	0.0200997
BENS940102	0.00205959	-0.115529	0.00631306
MIYS850103	0.00203324	-0.0634608	0.00346782
SKOJ000101	0.00200978	0.306225	0.0167337
MIYS960102	0.00198791	-0.223652	0.0122215
LUTR910101	0.00198305	-0.00645549	0.000352761
MIYS990107	0.00192627	-0.131671	0.00719519
LUTR910107	0.00192331	0.0660413	0.00360883
LUTR910104	0.00190967	0.0102257	0.000558782
MUET010101	0.00190063	0.0361743	0.00197674
LUTR910102	0.0018845	-0.0174739	0.000954861
SKOJ970101	0.00188014	-0.35736	0.0195279
RUSR970101	0.00187712	-0.0274632	0.00150073
BONM030102	0.00181913	-0.172404	0.00942102
NGPC000101	0.00177234	-0.0428412	0.00234106
BENS940103	0.00171077	0.0820315	0.00448262
AZAE970101	0.00168482	-0.0515933	0.00281932
VOGG950101	0.00164986	-0.490049	0.0267787
AZAE970102	0.00164731	0.0875432	0.0047838
DAYM780302	0.00163283	0.0660711	0.00361046
JOND940101	0.00151555	0.040005	0.00218607
GONG920101	0.00150736	0.129901	0.00709844
GEOD900101	0.00146941	0.0374697	0.00204753
HENS920102	0.00145607	-0.156777	0.00856711
RUSR970102	0.00133841	-0.029768	0.00162667
MOHR870101	0.00129705	0.00860085	0.000469993
NAOD960101	0.001271	-0.0526542	0.00287729
QU_C930103	0.00115771	-0.0331613	0.0018121
MUET020101	0.00113005	-0.0483956	0.00264458
ALTS910101	0.00110346	-0.22354	0.0122154
DAYM780301	0.00102465	0.0991255	0.00541671
OVEJ920101	0.000941972	-0.135251	0.0073908
JOND920103	0.000913155	0.0439794	0.00240326
WEIL970102	0.000904928	0.113391	0.00619626
HENS920104	0.000820953	0.254789	0.013923
WEIL970101	0.000819034	-0.314464	0.0171839
CROG050101	0.000739094	-0.103614	0.00566201
FEND850101	0.000730673	0.0840043	0.00459042
HENS920101	0.000694027	-0.241186	0.0131796
MUET020102	0.000663833	0.0556591	0.00304149
MCLA720101	0.00061387	-0.00654228	0.000357503
FITW660101	1.12532e-05	0.293756	0.0160523
S8 Table. Features integrated in the Soft Voting system of MISTIC.
The cells highlighted in green correspond to the most important features for each algorithm.
