# Supplementary material for: MISTIC: A prediction tool to reveal disease-relevant deleterious missense variants
Source: PLoS One. 2020 Jul 31;15(7):e0236962. doi: 10.1371/journal.pone.0236962 (PMC7394404; doi:10.1371/journal.pone.0236962)
Supplement: S9 Table — Best scores are in bold. (XLSX) [file pone.0236962.s014.xlsx]

## Sheet: S9_Table
Classifier	AUC Score	Accuracy	Average Precision Score	Error	F1 Score	False Positive Rate	Log Loss	Matthews Correlation Coefficient	Precision	Sensitivity	Specificity	Diagnostic Odds Ratio
MISTIC	0.9555	0.8818	0.9631	0.1182	0.8808	0.0992	4.082	0.7643	0.8991	0.8633	0.9008	57.3469
M-CAP	0.8913	0.7533	0.8914	0.2467	0.7966	0.4531	8.522	0.551	0.6834	0.9548	0.5469	25.4969
REVEL	0.8869	0.8034	0.8828	0.1966	0.8033	0.1863	6.791	0.607	0.8135	0.7933	0.8137	16.7629
MetaLR	0.8589	0.7751	0.8647	0.2249	0.7694	0.1907	7.769	0.5519	0.7993	0.7417	0.8093	12.186
MetaSVM	0.8549	0.7042	0.8529	0.2958	0.6135	0.0496	10.215	0.4727	0.9055	0.4639	0.9504	16.5807
ClinPred	0.8403	0.7168	0.8302	0.2832	0.7676	0.4961	9.782	0.4736	0.6562	0.9247	0.5039	12.4733
VEST4	0.8311	0.744	0.816	0.256	0.7795	0.4101	8.842	0.5095	0.6908	0.8945	0.5899	12.196
Condel	0.8042	0.7119	0.7902	0.2881	0.7579	0.4719	9.952	0.4511	0.6592	0.8913	0.5281	9.17615
Eigen	0.8014	0.701	0.7924	0.299	0.7546	0.5116	10.328	0.4384	0.6453	0.9085	0.4884	9.4787
FATHMM-XF	0.7929	0.7113	0.7856	0.2887	0.7521	0.4465	9.971	0.4417	0.665	0.8654	0.5535	7.97018
CADD	0.7805	0.6672	0.7301	0.3328	0.7372	0.5943	11.494	0.3844	0.6139	0.9225	0.4057	8.12576
PrimateAI	0.7584	0.6432	0.7447	0.3568	0.5397	0.1213	12.322	0.3293	0.7773	0.4133	0.8787	5.10304
PolyPhenVal	0.7459	0.6928	0.7158	0.3072	0.712	0.366	10.61	0.387	0.6774	0.7503	0.634	5.20505
S9 Table. Benchmark metrics of missense prediction tools on VarTest set.
Best scores are in bold.
