# Supplementary material for: MISTIC: A prediction tool to reveal disease-relevant deleterious missense variants
Source: PLoS One. 2020 Jul 31;15(7):e0236962. doi: 10.1371/journal.pone.0236962 (PMC7394404; doi:10.1371/journal.pone.0236962)
Supplement: S10 Table — Best scores are in bold. (XLSX) [file pone.0236962.s015.xlsx]

## Sheet: S10_Table
MAF threshold	Classifier	Mean AUC Score	Mean Accuracy	Mean Average Precision Score	Mean Error	Mean F1 Score	Mean False Positive Rate	Mean Log Loss	Mean Matthews Correlation Coefficient	Mean Precision	Mean Sensitivity	Mean Specificity	Mean Diagnostic Odds Ratio
Singleton	MISTIC	0.96211	0.90194	0.963635	0.09806	0.906305	0.12282	3.3868	0.806765	0.889565	0.9262	0.87718	89.633
	M-CAP	0.92598	0.75326	0.92892	0.24674	0.79903	0.46845	8.5223	0.56031	0.67919	0.9705	0.53155	37.3297
	REVEL	0.92254	0.84585	0.92384	0.15415	0.85258	0.19093	5.3243	0.69325	0.8253	0.8819	0.80907	31.6433
	ClinPred	0.89182	0.70908	0.88349	0.29092	0.77132	0.55771	10.0481	0.48747	0.64014	0.9705	0.44229	26.0899
	FATHMM-XF	0.85292	0.7342	0.83706	0.2658	0.77965	0.46567	9.1812	0.50651	0.67142	0.9299	0.53433	15.2212
	PrimateAI	0.83846	0.73212	0.82466	0.26788	0.69282	0.1307	9.2529	0.48471	0.824	0.5978	0.8693	9.88571
	Eigen	0.85251	0.72435	0.84315	0.27565	0.78012	0.52312	9.5206	0.51026	0.65411	0.9668	0.47688	26.5464
0.0001	MISTIC	0.964285	0.90544	0.966575	0.09456	0.90859	0.115535	3.26605	0.81294	0.893215	0.9262	0.884465	96.0761
	M-CAP	0.93165	0.76445	0.93441	0.23555	0.80576	0.4442	8.1365	0.57929	0.68894	0.9705	0.5558	41.1636
	REVEL	0.92907	0.85689	0.92878	0.14311	0.86119	0.16846	4.943	0.7146	0.84148	0.8819	0.83154	36.86
	ClinPred	0.91517	0.74319	0.90813	0.25681	0.79196	0.48677	8.8702	0.54477	0.66915	0.9705	0.51323	34.6866
	FATHMM-XF	0.86415	0.74239	0.84896	0.25761	0.78422	0.44731	8.8977	0.52169	0.67818	0.9299	0.55269	16.3905
	PrimateAI	0.85166	0.74326	0.83717	0.25674	0.70089	0.10944	8.8674	0.51037	0.84723	0.5978	0.89056	12.0949
	Eigen	0.86236	0.73816	0.8514	0.26184	0.78806	0.49316	9.0441	0.53422	0.66533	0.9668	0.50684	29.9283
0.001	MISTIC	0.96299	0.90285	0.96597	0.09715	0.90702	0.121175	3.35565	0.8077	0.89013	0.9262	0.878825	91.0202
	M-CAP	0.92978	0.76301	0.93113	0.23699	0.80611	0.45059	8.1849	0.57541	0.6895	0.9705	0.54941	40.1133
	REVEL	0.92974	0.85378	0.93294	0.14622	0.85965	0.17522	5.0505	0.70838	0.83866	0.8819	0.82478	35.1499
	ClinPred	0.91502	0.74093	0.91231	0.25907	0.79196	0.49538	8.9473	0.53901	0.66913	0.9705	0.50462	33.5119
	FATHMM-XF	0.86251	0.73996	0.85221	0.26004	0.78418	0.45572	8.9817	0.51548	0.67818	0.9299	0.54428	15.8432
	PrimateAI	0.84093	0.736	0.82639	0.264	0.69693	0.12157	9.118	0.49546	0.83617	0.5978	0.87843	10.7398
	Eigen	0.8633	0.72937	0.85885	0.27063	0.78405	0.5151	9.3479	0.51741	0.65966	0.9668	0.4849	27.4132
0.005	MISTIC	0.9649	0.90729	0.967775	0.09271	0.91061	0.11203	3.20225	0.816385	0.89704	0.9262	0.88797	99.4746
	M-CAP	0.93207	0.76417	0.93512	0.23583	0.80631	0.44688	8.1455	0.57789	0.68969	0.9705	0.55312	40.7195
	REVEL	0.93202	0.86024	0.93362	0.13976	0.86466	0.16196	4.8272	0.72112	0.84834	0.8819	0.83804	38.639
	ClinPred	0.91546	0.74348	0.90797	0.25652	0.79287	0.48869	8.8603	0.54401	0.6703	0.9705	0.51131	34.4211
	FATHMM-XF	0.86792	0.74104	0.85527	0.25896	0.78416	0.45214	8.9444	0.51816	0.67795	0.9299	0.54786	16.0737
	PrimateAI	0.85479	0.7442	0.8433	0.2558	0.70276	0.10611	8.8352	0.51408	0.85282	0.5978	0.89389	12.5211
	Eigen	0.86377	0.7349	0.85441	0.2651	0.78674	0.50228	9.1567	0.52757	0.66328	0.9668	0.49772	28.8561
0.01	MISTIC	0.96083	0.900075	0.96305	0.099925	0.90428	0.12666	3.45135	0.80232	0.8848	0.9262	0.87334	86.5351
	M-CAP	0.93083	0.75653	0.93708	0.24347	0.8015	0.46235	8.4094	0.56536	0.6829	0.9705	0.53765	38.2562
	REVEL	0.92628	0.85255	0.92802	0.14745	0.85828	0.17759	5.0929	0.70607	0.83605	0.8819	0.82241	34.5811
	ClinPred	0.91087	0.7361	0.90372	0.2639	0.78827	0.50378	9.1145	0.53173	0.66382	0.9705	0.49622	32.4046
	FATHMM-XF	0.86086	0.73793	0.84578	0.26207	0.78229	0.45863	9.0514	0.51259	0.67533	0.9299	0.54137	15.6585
	PrimateAI	0.84349	0.73727	0.83517	0.26273	0.69716	0.11997	9.0744	0.49736	0.83645	0.5978	0.88003	10.9028
	Eigen	0.85575	0.72437	0.84767	0.27563	0.78024	0.5237	9.5196	0.51	0.65416	0.9668	0.4763	26.4848
S10 Table. Benchmark of prediction tools on ClinVarNew deleterious missense variants and BenignEvalSet rare benign missense variants.
Best scores are in bold.
