# Supplementary material for: MISTIC: A prediction tool to reveal disease-relevant deleterious missense variants
Source: PLoS One. 2020 Jul 31;15(7):e0236962. doi: 10.1371/journal.pone.0236962 (PMC7394404; doi:10.1371/journal.pone.0236962)
Supplement: S11 Table — Best scores are in bold. (XLSX) [file pone.0236962.s016.xlsx]

## Sheet: S11_Table
MAF threshold	Classifier	Mean AUC Score	Mean Accuracy	Mean Average Precision Score	Mean Error	Mean F1 Score	Mean False Positive Rate	Mean Log Loss	Mean Matthews Correlation Coefficient	Mean Precision	Mean Sensitivity	Mean Specificity	Mean Diagnostic Odds Ratio
Singleton	MISTIC	0.968295	0.91795	0.97034	0.08205	0.92462	0.111655	2.83405	0.837205	0.906585	0.94485	0.888345	136.308
	M-CAP	0.88747	0.75516	0.86182	0.24484	0.807	0.48801	8.4568	0.55861	0.68793	0.9764	0.51199	43.4059
	REVEL	0.91687	0.8545	0.91034	0.1455	0.86512	0.18418	5.0257	0.70908	0.84218	0.8898	0.81582	35.7654
	ClinPred	0.90054	0.72096	0.87673	0.27904	0.78859	0.57709	9.6379	0.51256	0.6547	0.9921	0.42291	92.0307
	FATHMM-XF	0.82198	0.7131	0.80287	0.2869	0.76643	0.48966	9.9091	0.4458	0.66905	0.8976	0.51034	9.13583
	PrimateAI	0.87703	0.78146	0.86836	0.21854	0.76868	0.12105	7.5481	0.57878	0.86355	0.6929	0.87895	16.3829
	Eigen	0.79363	0.7102	0.7823	0.2898	0.77222	0.53913	10.0096	0.45702	0.657	0.937	0.46087	12.7141
0.0001	MISTIC	0.96687	0.91375	0.96799	0.08625	0.91996	0.120045	2.97865	0.82864	0.89695	0.94485	0.879955	125.584
	M-CAP	0.89367	0.76544	0.87607	0.23456	0.81247	0.46309	8.1019	0.57763	0.69582	0.9764	0.53691	47.968
	REVEL	0.91368	0.85994	0.89644	0.14006	0.86867	0.17247	4.8377	0.71989	0.84875	0.8898	0.82753	38.7419
	ClinPred	0.91013	0.74652	0.87881	0.25348	0.80291	0.51967	8.7544	0.55697	0.6744	0.9921	0.48033	116.075
	FATHMM-XF	0.83011	0.71751	0.81209	0.28249	0.76788	0.47762	9.7569	0.45609	0.67114	0.8976	0.52238	9.58709
	PrimateAI	0.88761	0.78954	0.88523	0.21046	0.77411	0.10564	7.2689	0.59654	0.87733	0.6929	0.89436	19.1018
	Eigen	0.79834	0.71869	0.77641	0.28131	0.77617	0.51793	9.7159	0.4747	0.66264	0.937	0.48207	13.8433
0.001	MISTIC	0.965855	0.91004	0.966705	0.08996	0.91636	0.12725	3.1073	0.821755	0.890225	0.94485	0.87275	117.503
	M-CAP	0.88521	0.75243	0.86394	0.24757	0.80339	0.48744	8.5505	0.55709	0.68275	0.9764	0.51256	43.505
	REVEL	0.91786	0.85014	0.91126	0.14986	0.8601	0.19243	5.1765	0.7011	0.83258	0.8898	0.80757	33.8858
	ClinPred	0.91854	0.74353	0.89062	0.25647	0.80065	0.52276	8.8591	0.55334	0.67178	0.9921	0.47724	114.647
	FATHMM-XF	0.83097	0.71942	0.80765	0.28058	0.76828	0.47162	9.6912	0.46083	0.6719	0.8976	0.52838	9.82058
	PrimateAI	0.88104	0.78699	0.8652	0.21301	0.77101	0.11239	7.3576	0.58955	0.8693	0.6929	0.88761	17.8191
	Eigen	0.80168	0.72116	0.77307	0.27884	0.77691	0.50991	9.631	0.4808	0.66395	0.937	0.49009	14.2949
0.005	MISTIC	0.969795	0.91423	0.9736	0.08577	0.9209	0.11939	2.9624	0.829375	0.898775	0.94485	0.88061	126.367
	M-CAP	0.89447	0.76038	0.87943	0.23962	0.81039	0.47743	8.2765	0.5673	0.69285	0.9764	0.52257	45.2846
	REVEL	0.91941	0.85733	0.91648	0.14267	0.86747	0.17808	4.9275	0.71472	0.84671	0.8898	0.82192	37.2671
	ClinPred	0.91396	0.75051	0.88572	0.24949	0.80675	0.51548	8.6175	0.56159	0.68011	0.9921	0.48452	118.04
	FATHMM-XF	0.83051	0.72413	0.81183	0.27587	0.77356	0.46663	9.5282	0.4662	0.68006	0.8976	0.53337	10.0193
	PrimateAI	0.87593	0.78117	0.86008	0.21883	0.76879	0.1217	7.5579	0.57834	0.86406	0.6929	0.8783	16.2833
	Eigen	0.79865	0.71044	0.78326	0.28956	0.77248	0.53903	10.0014	0.45726	0.65738	0.937	0.46097	12.7192
0.01	MISTIC	0.96726	0.91252	0.968485	0.08748	0.91909	0.12274	3.0218	0.82638	0.895515	0.94485	0.87726	122.45
	M-CAP	0.88784	0.76498	0.85969	0.23502	0.81233	0.46424	8.1177	0.57668	0.69577	0.9764	0.53576	47.7467
	REVEL	0.91612	0.85497	0.90496	0.14503	0.86474	0.1829	5.0092	0.71021	0.84134	0.8898	0.8171	36.0722
	ClinPred	0.91096	0.7453	0.87981	0.2547	0.80242	0.52227	8.7966	0.55477	0.674	0.9921	0.47773	114.872
	FATHMM-XF	0.84476	0.731	0.83724	0.269	0.77652	0.44963	9.2913	0.48074	0.68446	0.8976	0.55037	10.7296
	PrimateAI	0.88595	0.78741	0.87372	0.21259	0.77234	0.11022	7.3425	0.59136	0.87257	0.6929	0.88978	18.2143
	Eigen	0.80137	0.71548	0.78259	0.28452	0.77437	0.52457	9.8272	0.46874	0.66024	0.937	0.47543	13.4798
S11 Table. Benchmark of prediction tools on DoCM deleterious missense variants and BenignEvalSet rare benign missense variants.
Best scores are in bold.
