# Supplementary material for: MISTIC: A prediction tool to reveal disease-relevant deleterious missense variants
Source: PLoS One. 2020 Jul 31;15(7):e0236962. doi: 10.1371/journal.pone.0236962 (PMC7394404; doi:10.1371/journal.pone.0236962)
Supplement: S12 Table — Best scores are in bold. (XLSX) [file pone.0236962.s017.xlsx]

## Sheet: S12_Table
Population-specific set	Pathogenic sets	Classifier	Mean AUC Score	Mean Accuracy	Mean Average Precision Score	Mean Error	Mean F1 Score	Mean False Positive Rate	Mean Log Loss	Mean Matthews Correlation Coefficient	Mean Precision	Mean Sensitivity	Mean Specificity	Mean Diagnostic Odds Ratio
SweGen	ClinVarNew	MISTIC	0.95104	0.88183	0.94885	0.11817	0.89426	0.2008	4.0818	0.77037	0.83888	0.9576	0.7992	89.8897
		M-CAP	0.92649	0.75585	0.92044	0.24415	0.80637	0.48262	8.4324	0.55963	0.68776	0.9746	0.51738	41.1336
		REVEL	0.94436	0.86904	0.94388	0.13096	0.8779	0.16733	4.5232	0.73835	0.85475	0.9025	0.83267	46.0619
		ClinPred	0.88665	0.70282	0.86558	0.29718	0.77683	0.61207	10.2649	0.48296	0.63861	0.9915	0.38793	73.9309
		FATHMM-XF	0.88255	0.7745	0.87409	0.2255	0.81383	0.41119	7.7889	0.57622	0.71475	0.9449	0.58881	24.5565
		PrimateAI	0.82079	0.72375	0.80255	0.27625	0.70189	0.16637	9.541	0.46519	0.80461	0.6229	0.83363	8.27676
		Eigen	0.87122	0.76217	0.86449	0.23783	0.81118	0.47377	8.2142	0.57309	0.69279	0.9788	0.52623	51.2821
	DoCM	MISTIC	0.93306	0.87066	0.93108	0.12934	0.88652	0.20189	4.4672	0.74207	0.84535	0.9322	0.79811	54.3535
		M-CAP	0.85734	0.78123	0.81918	0.21877	0.82984	0.45699	7.5559	0.59889	0.71838	0.9831	0.54301	69.1213
		REVEL	0.91712	0.86135	0.90709	0.13865	0.87443	0.17244	4.7887	0.72048	0.8598	0.8898	0.82756	38.7501
		ClinPred	0.88283	0.72485	0.85155	0.27515	0.79765	0.5999	9.5029	0.51476	0.66373	1	0.4001	∞
		FATHMM-XF	0.83956	0.75653	0.82836	0.24347	0.80018	0.41059	8.4098	0.5186	0.72204	0.8983	0.58941	12.6797
		PrimateAI	0.83816	0.74674	0.82096	0.25326	0.74371	0.17177	8.7472	0.50765	0.82414	0.678	0.82823	10.1526
		Eigen	0.81498	0.74863	0.7935	0.25137	0.80231	0.47808	8.6819	0.51813	0.6998	0.9407	0.52192	17.3181
UK10K	ClinVarNew	MISTIC	0.94976	0.86652	0.94516	0.13348	0.8781	0.2252	4.6102	0.74543	0.81088	0.9576	0.7748	77.7033
		M-CAP	0.9457	0.76223	0.95249	0.23777	0.80448	0.45144	8.2124	0.57878	0.6851	0.9746	0.54856	46.6248
		REVEL	0.93953	0.85838	0.93703	0.14162	0.86483	0.18618	4.8913	0.71944	0.83018	0.9025	0.81382	40.4611
		ClinPred	0.87116	0.65377	0.8436	0.34623	0.74195	0.68625	11.9582	0.41535	0.59287	0.9915	0.31375	53.3304
		FATHMM-XF	0.85711	0.72175	0.83948	0.27825	0.77321	0.50299	9.6106	0.49465	0.65437	0.9449	0.49701	16.9449
		PrimateAI	0.8516	0.74935	0.83362	0.25065	0.71384	0.12322	8.6567	0.51644	0.83608	0.6229	0.87678	11.7536
		Eigen	0.85562	0.71675	0.84367	0.28325	0.77629	0.54697	9.7835	0.50811	0.64337	0.9788	0.45303	38.2403
	DoCM	MISTIC	0.93102	0.84601	0.92989	0.15399	0.86301	0.24715	5.319	0.69976	0.80377	0.9322	0.75285	41.882
		M-CAP	0.90243	0.77166	0.88568	0.22834	0.81735	0.45673	7.8867	0.59229	0.69961	0.9831	0.54327	69.1938
		REVEL	0.91554	0.84818	0.9108	0.15182	0.85906	0.19687	5.2434	0.69713	0.83058	0.8898	0.80313	32.9395
		ClinPred	0.85177	0.66909	0.80528	0.33091	0.75845	0.68859	11.4295	0.43556	0.611	1	0.31141	∞
		FATHMM-XF	0.81594	0.69985	0.79877	0.30015	0.75674	0.51487	10.3675	0.42357	0.6539	0.8983	0.48513	8.32264
		PrimateAI	0.86534	0.76749	0.85386	0.23251	0.75218	0.13621	8.0301	0.54978	0.84548	0.678	0.86379	13.3528
		Eigen	0.77883	0.7047	0.75517	0.2953	0.76798	0.55042	10.1993	0.45186	0.64893	0.9407	0.44958	12.9571
WesternAsia	ClinVarNew	MISTIC	0.96017	0.8881	0.95973	0.1119	0.89731	0.18417	3.8645	0.78319	0.84434	0.9576	0.81583	100.046
		M-CAP	0.94924	0.78014	0.95636	0.21986	0.81902	0.42199	7.5937	0.605	0.70654	0.9746	0.57801	52.5564
		REVEL	0.95048	0.87686	0.95206	0.12314	0.88208	0.14981	4.2528	0.7544	0.86263	0.9025	0.85019	52.5313
		ClinPred	0.89679	0.68444	0.88116	0.31556	0.76224	0.6349	10.8995	0.46057	0.61918	0.9915	0.3651	67.078
		FATHMM-XF	0.88854	0.75956	0.87781	0.24044	0.80038	0.43323	8.3045	0.55509	0.69426	0.9449	0.56677	22.4348
		PrimateAI	0.89011	0.7619	0.88624	0.2381	0.72749	0.09349	8.2232	0.55062	0.87487	0.6229	0.90651	16.0166
		Eigen	0.881	0.7434	0.87317	0.2566	0.79565	0.50145	8.8634	0.54729	0.67043	0.9788	0.49855	45.9028
	DoCM	MISTIC	0.94663	0.88383	0.94882	0.11617	0.89412	0.16984	4.0127	0.76933	0.85934	0.9322	0.83016	67.2049
		M-CAP	0.91095	0.78062	0.90497	0.21938	0.82488	0.44334	7.5774	0.60475	0.7107	0.9831	0.55666	73.0406
		REVEL	0.93052	0.8718	0.92398	0.1282	0.87978	0.14837	4.4282	0.74332	0.87062	0.8898	0.85163	46.3464
		ClinPred	0.88452	0.69613	0.85723	0.30387	0.77568	0.63987	10.4956	0.47712	0.63366	1	0.36013	∞
		FATHMM-XF	0.83865	0.73838	0.8229	0.26162	0.78313	0.43851	9.0359	0.492	0.69441	0.8983	0.56149	11.31
		PrimateAI	0.8986	0.78381	0.8907	0.21619	0.76711	0.09917	7.4668	0.58945	0.88358	0.678	0.90083	19.1265
		Eigen	0.80745	0.72721	0.79013	0.27279	0.78382	0.50899	9.4218	0.48844	0.67205	0.9407	0.49101	15.303
S12 Table. Benchmark of prediction tools on deleterious sets of missense variants and population-specific benign missense variants.
Best scores are in bold.
