# Supplementary material for: MISTIC: A prediction tool to reveal disease-relevant deleterious missense variants
Source: PLoS One. 2020 Jul 31;15(7):e0236962. doi: 10.1371/journal.pone.0236962 (PMC7394404; doi:10.1371/journal.pone.0236962)
Supplement: S13 Table — The p-value results from the statistical test comparing the results of MISTIC to other prediction tools. The best performances are in bold. N/A: Not Applicable. (XLSX) [file pone.0236962.s018.xlsx]

## Sheet: S13_Table
Metric		Eigen	PrimateAI	FATHMM-XF	ClinPred	REVEL	M-CAP	MISTIC
% of predicted deleterious predicted variants	mean	0.425285	0.0539264	0.360936	0.149392	0.114319	0.419076	0.125294
	median	0.433173	0.0528169	0.368067	0.15581	0.115041	0.41843	0.125
	standard deviation	0.0454622	0.0146338	0.0458829	0.0492813	0.0246642	0.0366635	0.0319467
	Mann-Whitney p-value inferior to	0	0	0	9.00012e-36	2.42629e-15	0	N/A
Ranking of causative deleterious variant	mean	43.5389	47.3667	42.4935	11.1546	18.2537	18.075	14.0917
	median	22.5	19	23	5	6	6	2
	standard deviation	56.8122	63.9466	52.0928	19.7603	32.8797	29.8862	34.9683
	Mann-Whitney p-value inferior to	4.9102e-116	6.60384e-103	7.10418e-119	1.2063e-17	6.20749e-21	5.21687e-25	N/A
S13 Table. Evaluation of missense prediction tools on simulated disease exomes.
The best performances are in bold.
The p-value results from the statistical test comparing the results of MISTIC to other prediction tools.
N/A: Not Applicable
