# Supplementary material for: MISTIC: A prediction tool to reveal disease-relevant deleterious missense variants
Source: PLoS One. 2020 Jul 31;15(7):e0236962. doi: 10.1371/journal.pone.0236962 (PMC7394404; doi:10.1371/journal.pone.0236962)
Supplement: S14 Table — The best performances are in bold. (XLSX) [file pone.0236962.s019.xlsx]

## Sheet: S14_Table
							Rank of "causative" deleterious variant							Percentage of predicted deleterious variants
Individual	Gene	HGVSg	HGVSc	HGVSp	PMID	Year	Eigen	PrimateAI	FATHMM_XF	ClinPred	REVEL	M_CAP	MISTIC	Eigen	PrimateAI	FATHMM_XF	ClinPred	REVEL	M_CAP	MISTIC
B00FZKQ	CANA1S	chr1:g.201041885G>T	ENST00000362061.3:c.2225C>A	ENSP00000355192.3:p.Pro742Gln	28012042	2017	124	112	50	78	70	67	12	0.4038	0.0839844	0.334906	0.202854	0.0843806	0.497653	0.15045
B00FZGZ	CANA1S	chr1:g.201041886G>A	ENST00000362061.3:c.2224C>T	ENSP00000355192.3:p.Pro742Ser	28012042	2017	92	112	101	71	96	111	41	0.399787	0.0688776	0.356077	0.216397	0.104918	0.53252	0.155738
B00IQ6N	X1	Due to limitations in consent agreements, please contact Jocelyn Laporte for further enquiries					20	20	6	6	1	12	2	0.385233	0.0585242	0.323575	0.174797	0.0991432	0.647773	0.171053
B00IQ6V	X2	Due to limitations in consent agreements, please contact Jocelyn Laporte for further enquiries					7	125	21	10	29	74	6	0.37798	0.0556054	0.300541	0.0939781	0.0699482	0.701342	0.077551
B00FZLQ	ACTN2	chr1:g.236920811T>G	ENSP00000282841.5:p.Phe257Cys	ENSP00000282841.5:p.Phe257Cys	30701273	2019	29	39	8	17	11	56	10	0.359005	0.08	0.326139	0.189834	0.089566	0.523573	0.146067
B00FZGS	CHRNA1	chr2:g.175612905C>T	ENST00000261007.5:c.1396G>A	ENSP00000261007.5:p.Gly466Arg	27748205	2017	14	20	38	119	5	16	11	0.36019	0.0680454	0.306667	0.137701	0.100503	0.431174	0.126404
B00FZFL	X3	Due to limitations in consent agreements, please contact Jocelyn Laporte for further enquiries					159	90	64	69	42	12	17	0.36319	0.0621814	0.310811	0.211454	0.0962464	0.507614	0.129815
B00G4AB	EXOSC3	chr9:g.37784950C>G	ENST00000327304.5:c.92G>C	ENSP00000323046.4:p.Gly31Ala	30025162	2019	3	4	6	3	2	2	3	0.208333	0.148148	0.421053	0.108108	0.125	0.5	0.166667
B00GL8L	STIM1	chr11:g.3988858C>A	ENST00000300737.4:c.216C>A	ENSP00000300737.4:p.His72Gln	31448844	2019	163	140	340	38	44	32	12	0.350966	0.0888303	0.332298	0.201993	0.112295	0.589286	0.161238
B00GL8Q	SCN4A	chr17:g.62024487G>A	ENST00000435607.1:c.3359C>T	ENSP00000396320.1:p.Ser1120Leu	28003497	2017	38	120	54	13	12	14	15	0.349533	0.085622	0.324528	0.194133	0.102468	0.465587	0.135167
B00FZKT	RYR1	chr19:g.38934252C>T	ENST00000359596.3:c.325C>T	ENSP00000352608.2:p.Arg109Trp	28818389	2017	148	67	217	107	16	27	24	0.394958	0.086116	0.354232	0.152249	0.123558	0.489583	0.164508
B00FZEV	RYR1	chr19:g.38959747G>A	ENST00000359596.3:c.3523G>A	ENSP00000352608.2:p.Glu1175Lys	28818389	2017	61	209	81	124	112	36	42	0.369807	0.0653482	0.272023	0.153005	0.0974441	0.430588	0.126691
B00FZEQ	RYR1	chr19:g.38990340G>A	ENST00000359596.3:c.7093G>A	ENSP00000352608.2:p.Gly2365Arg	28818389	2017	85	45	23	15	19	1	12	0.377889	0.074171	0.316951	0.16423	0.0938233	0.462754	0.140175
B00G49E	RYR1	chr19:g.39071022G>A	ENST00000359596.3:c.14524G>A	ENSP00000352608.2:p.Val4842Met	28818389	2017	41	100	88	214	6	3	11	0.370925	0.0818802	0.330961	0.192485	0.111579	0.485961	0.135857
B00FZMQ	MTM1	chrX:g.149828138G>A	ENST00000370396.2:c.1262G>A	ENSP00000359423.2:p.Arg421Gln	28685322	2017	N/A	96	N/A	N/A	1	1	2	0.365226	0.0718668	0.331601	0.159269	0.106852	0.411899	0.160105
						Mean	70.2857	86.6	78.3571	63.1429	31.0667	30.9333	14.6667	0.26518	0.07254	0.247418	0.144616	0.0917424	0.336888	0.124879
						Standard deviation	58.1767	54.8163	93.3559	61.4703	35.5296	32.5937	12.3501	0.26997	0.0690496	0.245931	0.148789	0.0913242	0.332288	0.127451
						Median	51	96	52	53.5	16	16	12	0.0262166	0.0175022	0.0174416	0.0265266	0.0113851	0.0323835	0.0179375
						t-test	5.25091e-05	5.25091e-05	0.0224373	0.00884803	0.0295304	0.0450854		5.14462e-08	5.14462e-08	1.49124e-13	0.0106985	1.58591e-07	1.97533e-10
Table S14 - Evaluation of ensemble tools on real clinical exomes from the MyoCapture project.
The best performances are in bold.
