# Supplementary material for: MISTIC: A prediction tool to reveal disease-relevant deleterious missense variants
Source: PLoS One. 2020 Jul 31;15(7):e0236962. doi: 10.1371/journal.pone.0236962 (PMC7394404; doi:10.1371/journal.pone.0236962)
Supplement: S15 Table — The best performances are in bold. (XLSX) [file pone.0236962.s020.xlsx]

## Sheet: S15 Table
Classifier	Evaluation sets	AUC Score	Accuracy	Average Precision Score	Error	F1 Score	False Positive Rate	Log Loss	Matthews Correlation Coefficient	Precision	Sensitivity	Specificity	DOR
Voting System	Del_EvalSet/Benign_EvalSet	0.96914	0.89497	0.97393	0.10503	0.89488	0.13367	3.6279	0.79138	0.87386	0.9236	0.86633	78.3502
RandomForest only		0.97609	0.9196	0.98106	0.0804	0.91958	0.09826	2.7762	0.83986	0.90531	0.9375	0.90174	137.656
LogisticRegression only		0.94545	0.86527	0.94822	0.13473	0.86505	0.17222	4.6531	0.73272	0.84004	0.9028	0.82778	44.6433
Voting System	Del_EvalSet/PopSpe_EvalSet	0.96178	0.85515	0.96022	0.14485	0.8532	0.25796	5.0026	0.72938	0.7901	0.9683	0.74204	87.867
RandomForest only		0.95616	0.73096	0.95351	0.26904	0.71048	0.53412	9.2928	0.54475	0.65108	0.996	0.46588	217.187
LogisticRegression only		0.95871	0.88393	0.95735	0.11607	0.88352	0.17262	4.0092	0.77297	0.84529	0.9405	0.82738	75.7628
Improvement of MISTIC	Mean	0.00675413	0.0362205	0.00747033	0.031937	0.0435461	-0.028468	0.0318573	0.0762168	0.0384379	0.00249007	0.124232	-0.0278675
	Standard deviation	0.0134272	0.0941168	0.0144138	0.370999	0.109324	0.479051	0.371095	0.186687	0.124863	0.0281249	0.318325	0.614446
S15 Table . Comparison of the contribution of the soft voting system in the performance of MISTIC
The best performances are in bold.
