# Supplementary material for: MISTIC: A prediction tool to reveal disease-relevant deleterious missense variants
Source: PLoS One. 2020 Jul 31;15(7):e0236962. doi: 10.1371/journal.pone.0236962 (PMC7394404; doi:10.1371/journal.pone.0236962)
Supplement: S16 Table — The best performances are in bold. (XLSX) [file pone.0236962.s021.xlsx]

## Sheet: S16_Table
Models	Evaluation sets	AUC Score	Accuracy	Average Precision Score	Error	F1 Score	False Positive Rate	Log Loss	Matthews Correlation Coefficient	Precision	Sensitivity	Specificity	DOR
MISTIC	Del_EvalSet / Benign_EvalSet	0.969	0.895	0.974	0.105	0.895	0.134	3.628	0.791	0.874	0.924	0.866	78.5727
ClinVar only		0.962951	0.897493	0.96571	0.102508	0.902071	0.12841	3.54052	0.795746	0.883668	0.921675	0.87159	79.8713
HGMD only		0.956244	0.883303	0.95889	0.116697	0.892428	0.177298	4.03076	0.770757	0.849062	0.94085	0.822702	73.8082
MISTIC	Del_EvalSet / PopSpe_EvalSet	0.959	0.884	0.957	0.116	0.884	0.173	4.009	0.773	0.845	0.941	0.827	76.2425
ClinVar only		0.94692	0.874557	0.94582	0.125443	0.884837	0.181177	4.33247	0.75143	0.847683	0.92585	0.818823	56.431
HGMD only		0.943387	0.86894	0.94287	0.13106	0.882457	0.212777	4.52653	0.7447	0.828373	0.9449	0.787223	63.4466
Improvement of MISTIC	Mean	0.0122322	0.00964862	0.0127871	0.0665269	-0.00103817	0.108187	0.0660518	0.0217517	0.00883425	-0.000787709	0.0266823	0.150262
	Standard deviation	0.00430363	0.00871134	0.00327899	0.062732	0.00480954	0.131275	0.06269	0.0191568	0.0190006	0.0142527	0.0295293	0.161292
S16 Table. Evaluation of the contribution of the source of deleterious variants in the performance of MISTIC
The best performances are in bold.
