# Supplementary material for: MISTIC: A prediction tool to reveal disease-relevant deleterious missense variants
Source: PLoS One. 2020 Jul 31;15(7):e0236962. doi: 10.1371/journal.pone.0236962 (PMC7394404; doi:10.1371/journal.pone.0236962)
Supplement: S17 Table — The best performances are in bold. (XLSX) [file pone.0236962.s022.xlsx]

## Sheet: S17_Table
Models	Evaluation sets	AUC Score	Accuracy	Average Precision Score	Error	F1 Score	False Positive Rate	Log Loss	Matthews Correlation Coefficient	Precision	Sensitivity	Specificity	DOR
MISTIC	Del_EvalSet / Benign_EvalSet	0.969	0.895	0.974	0.105	0.895	0.134	3.628	0.791	0.874	0.924	0.866	78.5727
UK10K		0.903167	0.7245	0.910763	0.2755	0.782421	0.526571	9.51559	0.503309	0.659633	0.962667	0.473429	70.3524
ClinVar		0.944704	0.824418	0.947524	0.175582	0.850193	0.324786	6.06451	0.674601	0.76047	0.9658	0.675214	48.9077
MISTIC	Del_EvalSet / PopSpe_EvalSet	0.959	0.884	0.957	0.116	0.884	0.173	4.009	0.773	0.845	0.941	0.827	76.2425
UK10K		0.957041	0.874611	0.958364	0.125389	0.897196	0.225223	4.33074	0.771241	0.846343	0.97035	0.774777	81.2871
ClinVar		0.940551	0.837819	0.937942	0.162181	0.861946	0.307027	5.60179	0.69771	0.775092	0.97175	0.692973	76.4403
Improvement of MISTIC	Mean	0.0300679	0.0967009	0.0290677	0.345123	0.0518665	0.500337	0.344781	0.213584	0.140718	-0.0363343	0.343145	0.164686
	Standard deviation	0.0302612	0.0974014	0.0296474	0.227193	0.0673072	0.21897	0.227386	0.24878	0.137634	0.00637667	0.335849	0.303823
S17 Table. Evaluation of the contribution of the source of benign variants in the performance of MISTIC
The best performances are in bold.
