# Supplementary material for: MISTIC: A prediction tool to reveal disease-relevant deleterious missense variants
Source: PLoS One. 2020 Jul 31;15(7):e0236962. doi: 10.1371/journal.pone.0236962 (PMC7394404; doi:10.1371/journal.pone.0236962)
Supplement: S18 Table — The best performances are in bold. (XLSX) [file pone.0236962.s023.xlsx]

## Sheet: S18_Table
Models	Evaluation sets	AUC Score	Accuracy	Average Precision Score	Error	F1 Score	False Positive Rate	Log Loss	Matthews Correlation Coefficient	Precision	Sensitivity	Specificity	DOR
MISTIC	DelEvalSet / BenignEvalSet	0.986801	0.940881	0.989302	0.059119	0.942171	0.060124	2.04202	0.881916	0.943069	0.94155	0.939876	251.815
without high confidence		0.955053	0.894699	0.956808	0.105301	0.902574	0.144686	3.63716	0.79318	0.877983	0.931825	0.855314	80.7994
MISTIC	DelEvalSet / PopSpe_EvalSet	0.94528	0.872825	0.943922	0.127175	0.885553	0.204842	4.39257	0.751692	0.83376	0.9449	0.795158	66.5686
without high confidence		0.93098	0.84095	0.931817	0.15905	0.85965	0.262163	5.49343	0.69147	0.794863	0.93645	0.737837	41.4722
Improvement of MISTIC	Mean	0.0243009	0.0447605	0.0234755	0.31949	0.0370018	0.40155	0.319482	0.099483	0.0615332	0.00972997	0.0882777	1.36084
	Standard deviation	0.0126441	0.00969712	0.0148277	0.168406	0.00971478	0.258662	0.168412	0.0175232	0.0178164	0.000999191	0.014975	1.06873
S18 Table. Evaluation of the impact of the high confidence training set of deleterious variants on the performance of MISTIC
The best performances are in bold.
